# Supplementary material for: Strategic Data Re-Uploads: A Pathway to Improved Quantum Classification Data Re-Uploading Strategies for Improved Quantum Classifier Performance
Source: Entropy (Basel). 2026 May 13;28(5):550. doi: 10.3390/e28050550 (PMC13205981; doi:10.3390/e28050550)
Supplement: Supplementary file 1 [file entropy-28-00550-s001.zip]

Archive with 1 entries (1 files):
- entropy-4186102-supplementary.pdf
